# Supplementary material for: Biodegradable, Wear-Resistant and Resilient Thermoplastic Polycarbonate-Based Polyurethane with Nanoscale Microphase Structure
Source: Polymers (Basel). 2025 Jun 16;17(12):1665. doi: 10.3390/polym17121665 (PMC12197117; doi:10.3390/polym17121665)
Supplement: Supplementary file 1 [file polymers-17-01665-s001.zip]

Archive with 1 entries (1 files):
- polymers-3619247-supplementary.pdf
